# Supplementary material for: Association of Liver Damage and Quasispecies Maturity in Chronic HCV Patients: The Fate of a Quasispecies
Source: Microorganisms. 2024 Oct 31;12(11):2213. doi: 10.3390/microorganisms12112213 (PMC11596025; doi:10.3390/microorganisms12112213)
Supplement: Supplementary file 1 [file microorganisms-12-02213-s001.zip]

Archive with 3 entries (3 files):
- Main Supplementary Materials.pdf
- Supplementary material cell culture data.pdf
- Supplementary material full cohort study with QS maturity indicators.pdf
